# Supplementary material for: 6-Gingerol Ameliorates Hepatic Steatosis, Inflammation and Oxidative Stress in High-Fat Diet-Fed Mice through Activating LKB1/AMPK Signaling
Source: Int J Mol Sci. 2023 Mar 27;24(7):6285. doi: 10.3390/ijms24076285 (PMC10094681; doi:10.3390/ijms24076285)
Supplement: Supplementary file 1 [file ijms-24-06285-s001.zip]

Archive with 1 entries (1 files):
- ijms-2261220-supplementary.pdf
